# Supplementary material for: When more is not merrier: Using wild population dynamics to understand the effect of density on ex situ seahorse mating behaviors
Source: PLoS One. 2019 Jul 2;14(7):e0218069. doi: 10.1371/journal.pone.0218069 (PMC6605648; doi:10.1371/journal.pone.0218069)
Supplement: S1 Video — Time counter in upper left screen corresponds to times detailed in the video annotations that occur in the side panels as the film moves forward. (ZIP) [file pone.0218069.s008.zip]

Archive with 1 entries (1 files):
- S1 Video - Seahorse competition and courtship.avi
